# Supplementary material for: Assessment of the Morphology and Degenerative Changes in the Temporomandibular Joint Using CBCT according to the Orthodontic Approach: A Scoping Review
Source: Biomed Res Int. 2022 Feb 1;2022:6863014. doi: 10.1155/2022/6863014 (PMC8826117; doi:10.1155/2022/6863014)
Supplement: Supplementary Materials — Search Strategy example: PubMed in process and other nonindexed citations and Ovid MEDLINE, 1946–present. [file 6863014.f1.zip]

Archive with 2 entries (2 files):
- Appendix November 2021 revised.docx
- PRISMA - ScR (1).docx
